# Supplementary material for: Remote Work, Well-Being, and Healthy Labor Force Participation Among Older Adults: A Scoping Review
Source: Int J Environ Res Public Health. 2025 Nov 13;22(11):1719. doi: 10.3390/ijerph22111719 (PMC12652596; doi:10.3390/ijerph22111719)
Supplement: Supplementary file 1 [file ijerph-22-01719-s001.zip]

Archive with 7 entries (4 files):
- ijerph-3906388-supplementary/
- ijerph-3906388-supplementary/ijerph-3906388-supplementary-final/
- ijerph-3906388-supplementary/ijerph-3906388-supplementary-final/ijerph-3906388-supplementary-1/
- ijerph-3906388-supplementary/ijerph-3906388-supplementary-final/ijerph-3906388-supplementary-1/File S1 Full Search Strategy.pdf
- ijerph-3906388-supplementary/ijerph-3906388-supplementary-final/ijerph-3906388-supplementary-1/File S2 Covidence Screening Documentation.xlsx
- ijerph-3906388-supplementary/ijerph-3906388-supplementary-final/ijerph-3906388-supplementary-1/File S3 Data Extraction Sheet.pdf
- ijerph-3906388-supplementary/ijerph-3906388-supplementary-final/ijerph-3906388-supplementary-1/File S4 Completed PRISMA-ScR Checklist.pdf
