# Supplementary material for: Remote Work, Well-Being, and Healthy Labor Force Participation Among Older Adults: A Scoping Review
Source: Int J Environ Res Public Health. 2025 Nov 13;22(11):1719. doi: 10.3390/ijerph22111719 (PMC12652596; doi:10.3390/ijerph22111719)
Supplement: Supplementary file 1 [file ijerph-22-01719-s001.zip › ijerph-3906388-supplementary/ijerph-3906388-supplementary-final/ijerph-3906388-supplementary-1/File S2 Covidence Screening Documentation.xlsx]

## Sheet: Sheet1
	Study Title	Study Location	Study Design/Methods	Objective/Research Question	Population Characteristics	Remote Work Context	Barriers Identified	Facilitators Identified	Health Promotion and Labor Force Participation Outcomes	Policy implications
1	Abraham, K. G., Hershbein, B., & Houseman, S. N. (2021). Contract work at older ages. Journal of Pension Economics and Finance, 20(3), 426–447. https://doi.org/10.1017/S1474747220000098	United States	Quantitative analysis	To examine how contract and self-employment impact older adults' labor force participation.	Aged 50–79	Independent contractors, some of whom work remotely (e.g., via platforms like Upwork, TaskRabbit)	Ageism in hiring and Lack of employer support for phased retirement. Lower opportunities for independent contractor work among less-educated older adults.	Contract work offers flexibility to older workers, Supplementing retirement income	Self-employment rises with age—67.5% of workers aged 75–79 are self-employed, with contracting serving as a bridge to retirement.	Promote flexible contract work, close education gaps in access, support phased retirement, and recognize self-employment as key for older adults.
2	Andreassi, S.; Monaco, S.; Salvatore, S.; Sciabica, G.M.; De Felice, G.; Petrovska, E.; Mariani, R. To Work or Not to Work, That Is the Question: The Psychological Impact of the First COVID-19 Lockdown on the Elderly, Healthcare Workers, and Virtual Workers. Healthcare 2021, 9, 1754. https://doi.org/10.3390/healthcare9121754	Italy	Mixed-methods study	To investigate emotional regulation and post-traumatic growth in elderly, healthcare workers, and virtual workers during COVID-19 lockdown	Aged 62 or older	Virtual or remote	Emotional dysregulation, cognitive overload in virtual workers, isolation in elderly, burnout in healthcare workers	Spiritual growth in elderly, work engagement in healthcare workers, adaptive narrative processing	Virtual workers experienced greater emotional confusion; healthcare workers showed resilience; elderly showed greater affective processing	Need for targeted emotional support in remote work settings; enhance narrative and coping strategies; preserve work-private life boundaries
3	Arvola R, Tint P, Kristjuhan Ü, Siirak V. Impact of telework on the perceived work environment of older workers. Scientific Annals of Economics and Business. 2017;64(2):199–214. doi:10.1515/saeb-2017-0013	Estonia	Quantitative survey-based study	To examine how telework affects older workers’ perceptions of their work environment and overall satisfaction	Aged 50+	Telework, and remote work	Limited ICT skills, ergonomic challenges at home, isolation	Flexible work hours, reduced commuting stress, personalized work environment	Telework can support longer workforce participation if physical and digital environments are supportive	Policy support needed for ICT training, ergonomic improvements, and social integration of remote older workers
4	Bal PM, Jansen PGW. Idiosyncratic deals for older workers: increased heterogeneity among older workers enhance the need for I-deals. In: Bal PM, Kooij D, Rousseau DM, editors. Aging Workers and the Employee-Employer Relationship. Cham: Springer International Publishing; 2014. p. 129–144. doi:10.1007/978-3-319-08007-9_8	Europe	Conceptual chapter	To explore the need for individualized work arrangements (I-deals) due to increasing heterogeneity among older workers	Aged 50+	Rmote work	Standardized HR practices, failure to recognize within-group heterogeneity among older workers	Individualized job arrangements (I-deals), flexible schedules, recognition of diverse older worker needs	I-deals can enhance older workers’ motivation, productivity, and workforce retention when aligned with individual needs	Organizations should move toward individualized HR approaches to accommodate aging and heterogeneous workforce needs
5	Beekman, E.M., Van Hooff, M.M.L., Adiasto, K., Claessens, B.J.C., & Van der Heijden, B.I.J.M. (2025). IS THIS (TELE)WORKING? A path model analysis of the relationship between telework, job demands and job resources, and sustainable employability. WORK, 80(1), 295–313. https://doi.org/10.3233/WOR-240033	Netherlands	Quantitative cross-sectional survey	Explore how telework-related job demands and resources impact sustainable employability, including vitality, work ability, and long-term job prospects.	552 Dutch government employees; 46.3% male, 53.5% female, avg. age 49.7 (range 18–66); high education level (70% university-level)	Telework	Increased work pressure with more telework. Reduced role clarity. Minimal impact on social support and workplace communication	Role clarity and workplace communication linked positively to vitality and employability	Telework increased work pressure and reduced role clarity. Clear roles and communication improved employability and vitality	Promote role clarity in telework settings (e.g., balanced scorecards, structured onboarding)
										Monitor work pressure to prevent negative stress
										Encourage communication structures to maintain employability
										Recognize potential for presenteeism and monitor health appropriately
6	Buonomo, I., Ferrara, B., Pansini, M., & Benevene, P. (2023). Job Satisfaction and Perceived Structural Support in Remote Working Conditions—The Role of a Sense of Community at Work. International Journal of Environmental Research and Public Health, 20(13), 6205. https://doi.org/10.3390/ijerph20136205	Italy	Quantitative cross-sectional study	To examine whether perceived structural support and sense of community mediate the relationship between job demands and job satisfaction among remote workers	635 participants; aged 21–70 (mean age = 46.7); 61% female; 33% had remote work experience before COVID-19 lockdown	Remote work during the COVID-19 pandemic; assessed prior experience and support structures; wide sectoral inclusion	High job demands under remote work. Lack of structural support had no significant buffering effect. Challenges in maintaining autonomy and dealing with ICT	Strong sense of community at work was a partial mediator, positively linked to job satisfaction. Social relationships and connection with coworkers mattered significantly	Job demands negatively affected job satisfaction	Foster a sense of community even in remote environments through relational support strategies
									Sense of community mediated the relationship between job demands and job satisfaction	Structural supports alone (e.g., equipment or training) may be insufficient without relational engagement
									Structural support was not a significant mediator	Design remote work policies that incorporate social infrastructure, not just technical
									Highlights importance of social connectedness for sustainable remote work
7	Czaja SJ, Sharit J, editors. Aging and work: issues and implications in a changing landscape. Baltimore (MD): Johns Hopkins University Press; 2009. 456 p. Reviewed by: Immerfall S. Book Rev. J Aging Soc Policy. 2012;24(4):413–414. doi:10.1080/10848770.2012.673351.	United States	Emperical and Policy Review	Explore key challenges and opportunities in aging and work, including demographics, job design, health, telework, entrepreneurship, and policy	Aaged 50+	Telework	Barriers include outdated workplace practices, age bias in adaptability and creativity, limited wellness programs, perceived low ROI for older adult training, and lack of long-term data on attrition.	Tailored tech design and training boost cognitive performance. Holistic support models, like Finland’s, enhance older workers' work ability. Entrepreneurship offers flexible late-career options.	Older adults can remain productive with the right support. As early retirement becomes less sustainable, flexibility, recognition, and lifelong learning are key to retention.	Recommends modernizing retirement, adopting hybrid work, updating training, and tackling workplace age bias
8	Damman M, Henkens K. Gender differences in perceived workplace flexibility among older workers in the Netherlands: a brief report. J Appl Gerontol. 2020;39(8):915–921. doi:10.1177/0733464818800651	Netherlands	Quantitative survey analysis	To examine whether older male and female employees differ in perceived workplace flexibility, and how these differences may be explained.	60–65 years.	Remote work e.g., working from home	Women report less workplace flexibility in schedule and location.	Flexibility is associated with increased work satisfaction	Flexibility, particularly schedule flexibility, is positively correlated with late-career work satisfaction	Tailor retirement and job policies to reduce age disparities.
9	Dijkstra, K. (2024). Future work skills for older workers. Gerontechnology, 23(2), 1–1. DOI: 10.4017/gt.2024.23.s.962.opp	Netherlands	Randomized controlled trial with pretest-posttest design. Participants (age 50+)	To assess whether online cognitive training improves cognitive domains critical to sustainable employability among older workers, compared to passive information-only learning.	Aged 50+	Remote work	Age-related cognitive decline (e.g., in working memory, flexibility, attention)	Online training targeting key cognitive skills	Significant improvements in trained group in: verbal working memory (F(1,39)=4.18, p=.048), flexibility (F(1,39)=11.63, p=.002), and attention (F(1,39)=10.21, p=.003)	Proactive interventions (e.g., cognitive training) can delay or reduce cognitive decline
							Challenges of modern workplace (open-plan offices, digital overload)	Improvements in verbal/numerical working memory, flexibility, and attention through practice and feedback	Both groups improved in some tasks, but training group showed greater gains, suggesting that cognitive upskilling is a promising tool for sustaining employability past age 50	- Digital and cognitive adaptability training should be integrated into lifelong learning policies
							Potential under-preparation for cognitive demands of extended work life	Training available before significant cognitive decline begins		Targeted programs can help older workers thrive longer in cognitively demanding environments
10	Dropkin J, Moline J, Kim H, Gold JE. Blended Work as a Bridge Between Traditional Workplace Employment and Retirement: A Conceptual Review. New Solut. 2021;30(4):270–282. doi:10.1093/workar/waw017	United States	Conceptual Review	To define and explore the concept of 'blended work' as a transitional model between full employment and retirement for older workers	Age 50+	Remote work	Insufficient regulatory frameworks, job inflexibility, health constraints, lack of supportive organizational policies	Telework technology, supportive policy environments, ergonomic and cognitive accommodations, flexible hours	Blended work may enhance older adults’ ability to remain in the labor force by aligning job demands with aging-related needs	Promote blended work models, flexible policies, and health accommodations for aging workers.
11	The role of health in flexible working arrangements in Germany: Avenues to a longer working life?, Fechter C. The role of health in flexible working arrangements in Germany: Avenues to a longer working life? Z Gerontol Geriat. 2020;53(4):334–339. doi: 10.1007/s00391-019-01551-1	Germany	Quantitative analysis	To examine the relationship between health and access to flexible work arrangements, and their impact on extending working life	Age 55+	Telework and part-time work	Poor health, lower socioeconomic status, limited access to flexible work in some job sectors	Better health, employer flexibility, higher occupational status	Healthier older workers benefit more from flexible arrangements.	Health promotion and targeted flexibility policies could help extend work life, especially for lower-status workers
12	Francis-Levin J, Webster NJ, Brauer SG, Armstrong TJ, Antonucci TC. Experiences and contexts of remote work among older, mid-life and young adults: the case for age-specific remote work interventions. Opp: Work, Leisure, & Social Participation. 2022 Dec–2023 Jan	United States	Quantitative analysis	Precisely reflects the paper's aim: to identify age-specific differences in remote work experience	age groups 18–64, and 65+	Remote part- or full-time	Younger remote workers more likely to report stress and social isolation	Older and mid-life adults experienced less stress, possibly due to life stage and work experience	Older adults reported significantly lower stress, supporting age-specific intervention development for remote work	Develop age-tailored interventions to support well-being in remote work environments across the lifespan
13	Supporting older workers to work: a systematic review, Chen MKL, Gardiner E. Supporting older workers to work: a systematic review. Personnel Review. 2019;48(5):1318–35. doi:10.1108/PR-11-2018-0455.	International (majority Western countries)	Systematic quantitative literature review	What work-related factors influence older workers’ decisions to continue workforce participation?	Older workers aged 50+ across healthcare and social assistance sectors	Not specifically focused on remote work; study examined general workplace factors	Limited flexible work arrangements, salary not a strong motivator	Job autonomy, development opportunities, recognition, mentoring, supportive climate, social support	Participation influenced by psychosocial work factors; not by salary or flexibility alone	Organizations and governments should enhance meaningful work, autonomy, and support structures to retain older workers
14	Hamouche, S. and Parent-Lamarche, A. (2023), "Teleworkers' job performance: a study examining the role of age as an important diversity component of companies' workforce", Journal of Organizational Effectiveness: People and Performance, Vol. 10 No. 2, pp. 293-311. https://doi.org/10.1108/JOEPP-03-2022-0057	Canada	Quantitative study using multivariate and moderation regression analyses	To examine the direct effects of teleworking and age on job performance and to analyze the moderating effect of age on the relationship between teleworking and in-role job performance	272 employees across 18 companies; includes both older and younger workers	Telework	Older workers show reduced performance during teleworking due to age-related challenges with technology	Decision, authority, and recognition	Teleworking: Older age is associated with lower job performance; younger age is linked to higher job Performance. On-site work: Older age linked to higher job performance, younger age to lower performance	Highlights the need for age-inclusive work arrangements; managers should adopt flexible, supportive telework policies that address age-specific needs
15	Hauret, L., Martin, L., & Poussing, N. (2024). Teleworkers’ digital up-skilling: Evidence from the spring 2020 lockdown. The Information Society, 40(3), 215–231. https://doi.org/10.1080/01972243.2024.2333025	Luxembourg	Cross-sectional and regression analysis	To assess whether the COVID-19 lockdown supported teleworkers by improving their digital skills and whether traditionally disadvantaged groups including older workers experienced a digital skills catch-up	438 employees	Telework	Lower digital skills among less educated	Training, peer influence, necessity of remote work, learning-by-doing	Digital skills improved for women and older workers. Gender and age gaps narrowed, but the educational gap widened	Employers should offer digital training, especially for the less educated, to prevent long-term inequality in digital competencies in hybrid and remote work settings
16	Koreshi, S. Y., & Alpass, F. (2023). Understanding the use of Flexible Work Arrangements Among Older New Zealand Caregivers. Journal of applied gerontology: the official journal of the Southern Gerontological Society, 42(5), 1045–1055. https://doi.org/10.1177/07334648231152153	New Zealand	Quantitative study, Hierarchical regression analysis of 2018 Health, Work and Retirement survey data	To examine whether older caregivers use flexible work arrangements (FWAs) more than non-caregivers and what explains any differences	1,907 paid workers aged 55–70 years, including 296 caregivers and 1,611 non-caregivers	Flexibility in hours, schedules, and time off	Caregiving demands not matched by workplace support	Availability of FWAs	Caregivers use more FWAs than non-caregivers across multiple types of flexibility	There is need for organizational and government policies to support older working caregivers, especially to improve women’s workforce participation and promote prolonged employment
17	Johnson, R. W. (2011). Phased Retirement and Workplace Flexibility for Older Adults: Opportunities and Challenges. The ANNALS of the American Academy of Political and Social Science, 638(1), 68-85. https://doi.org/10.1177/0002716211413542 (Original work published 2011)	United States	Conceptual and Policy analysis	To explore the opportunities, challenges, and policy barriers surrounding phased retirement and workplace flexibility for older adults	Older workers aged 50+; White- and blue-collar workers across industries	FWAs-Part-time, flexible schedules and telework	In-service pension distribution limits; benefit loss for part-time workers; tax code nondiscrimination rules; litigation risk; administrative complexity.	Older worker interest; employer need to retain skills; informal phased retirement practices	Formal phased retirement programs are difficult to implement. While many employers are willing to offer informal phased retirement; legal, regulatory, and benefit-related hurdles prevent widespread adoption of formal programs. Older workers prefer flexible schedules to manage caregiving, health, or stamina issues.	Policy reforms to relax pension access rules, clarify age discrimination risks, and adjust nondiscrimination standards to encourage access to phased retirement—especially for lower-paid workers. Highlights the urgency of adapting workplace policies to an aging labor force
18	Patrickson, M. (2002), "Teleworking: potential employment opportunities for older workers?", International Journal of Manpower, Vol. 23 No. 8, pp. 704-715. https://doi.org/10.1108/01437720210453902	Australia	Conceptual/Theoretical analysis	To assess whether teleworking opens work opportunities for older workers and historically marginalized in employment	Older workers	Telework	Employer attitudes, lack of hiring practices	Potential suitability of older workers for teleworking; Growing tech capacity; Policy support for flexible work	Need for policy and employer practice reforms to reduce bias and increase access to telework for older, marginalized populations	Policy and employer practice reforms to reduce bias and increase access to telework for older, marginalized populations
19	Park, S., Chaudhuri, S. and Johnson, K.R. (2025), "Engaging new hires in remote work environments: exploring the challenges and opportunities in different employee age groups", European Journal of Training and Development, Vol. ahead-of-print No. ahead-of-print. https://doi.org/10.1108/EJTD-10-2024-0146	Not location specific, conceptual paper	Conceptual approach; framework development	To explore the importance of new hire engagement in remote work for younger and older employees and propose a framework for support	45 years and above	Work from home and telework	Tech learning gaps for older workers, social isolation, unclear role expectations, limited digital support.	Tech-savviness for younger workers, autonomy for older workers, digital onboarding tools, mentoring, organizational support	Older generations value independence but require support for digital adaptation. Engagement depends on strong onboarding, communication, and tailored support	Organizations should adopt a six-component framework (socialization, adaptation, communication, relationships, job/work design, and support) to foster engagement. Age-inclusive onboarding and mentoring policies are essential for maximizing productivity and retention in remote work environments
20	Hunter, L. Y., Ginn, M., Meares, W. L., & Hatcher, W. (2024). Telework and Work Flexibility in the United States Federal Government Post-Pandemic. Public Administration Quarterly, 48(3), 149-161. https://doi.org/10.1177/07349149241231096 (Original work published 2024)	United States	Quantitative logistic regression	To examine whether telework and workplace flexibility influence federal employees’ intentions to stay post-COVID	U.S federal workforce Primarily older workforce; <7% under 30; nearly 1/3 approaching retirement;	Telework	Political opposition, unequal access, risk of isolation.	Flexible supervisors, telework eligibility, agency support during COVID-19	Access to telework and flexible supervisors significantly reduce turnover intention; flexible work helps retain talent and combat burnout	Continued investment in teleworking and workplace flexibility is critical for retaining older workers, recruiting younger talent, and supporting a resilient federal workforce
21	Effect of the COVID-19 pandemic on the employment and income of older workers in VietnamTrieu Thi Phuong, Pataporn Sukontamarn 2024,https://doi.org/10.1111/aswp.12307	Vietnam	Secondary analysis of nationally representative 2021 Labor Force Survey; multinomial logistic regressions	Identify demographic & employment factors linked to COVID-related changes in work status (job loss, reduced hours, remote shift) and income among workers aged ≥50.	Identify demographic & employment factors linked to COVID-related changes in work status (job loss, reduced hours, remote shift) and income among workers aged ≥50.	222,413 adults ≥50 in LFS	Informal/self-employment; low skills/education; limited IT access; sector shocks (services, industry); urban lockdowns; lack of social insurance.	Formal/state/private/FDI employment; social insurance; higher education; prior IT use enabling remote/online work	74.9% reported no employment change; 22.9% temp absence/reduced hours; 1.6% job loss; 31.6% income reduction. Formal jobs & social insurance lowered risks of job & income loss; education & IT use increased odds of remote work and buffered employment shocks; higher education reduced income loss. Older age groups generally had lower relative risk of job loss than 50–54 group.	Formalize employment relationships; expand social insurance coverage; invest in digital/IT upskilling for older workers; promote pathways to remote work; sector/region-targeted supports during shocks; strengthen protections for vulnerable informal older workers to bolster late-life income security.
22	Oude Mulders, J., Henkens, K., van Dalen, H.P. (2020). How Do Employers Respond to an Aging Workforce? Evidence from Surveys Among Employers, 2009–2017. In: Czaja, S., Sharit, J., James, J. (eds) Current and Emerging Trends in Aging and Work. Springer, Cham. https://doi.org/10.1007/978-3-030-24135-3_14	Netherlands	Longitudinal panel survey	To examine changes in employer practices, perceptions, and policies toward older workers over time.	Employers across sectors employing older workers	Flexible working arrangements	Productivity concerns, preference for hiring women, technological substitution	Increased training, flexible work hours, ergonomic support	Shift from exit-based to accommodative strategies; rise in training (8% → 40%), flexible work options; norms shifted to later retirement; low older worker hiring (10%) continues	Support for part-time retirement, phased retirement, demotion; policies for physical-demand job relief; call for public-private age-friendly labor policies
23	Kim J. (2023). Pandemic-Induced Telework Divide of Federal Workforces. Public Personnel Management, 00910260231175129. https://doi.org/10.1177/00910260231175129	United States	Quantitative analysis regression analysis	Examine how pandemic-induced telework experiences differed across federal employees and impacted engagement	U.S. federal employees; diverse in age, gender, disability status, and ethnicity	Telework	Disparities by age, disability, ethnicity, and gender.	Leadership and organizational support (effective for gender only	71% increase in telework; disparities persisted by demographic group; leadership/organizational support reduced gender disparity.	Develop inclusive strategies and supportive environments to improve telework access for older, disabled, and minority employees
24	Age and health jointly moderate the influence of flexible work arrangements on work engagement: Evidence from two empirical studies Journal of Occupational Health Psychology 2017;22(1):40-58 2017, DOI: 10.1037/a0040147	United States	Survey data	This study examined how age and health jointly moderate the relationship between flexible work arrangements (FWAs) and work engagement.	Above 40 years old	flexible work arrangement - telecommuting	Older employees in poorer health benefit less from FWAs, suggesting that age and declining health may limit the effectiveness of such policies.	Good health facilitates the positive effects of FWAs on work engagement. Access to and use of flexible work policies are also key enablers.	The study found that subjective and chronological age, as well as physical and mental health, influence how employees engage with work under flexible arrangements.	Organizations should adopt age- and health-responsive flexibility policies. A one-size-fits-all approach to flexible work is suboptimal; tailoring FWAs to worker demographics and health status can enhance engagement and retention.
25	Age- related differences in the use of boundary management tactics when teleworking: Implications for productivity and work- life balance DOI: 10.1111/joop.12512	United Kingdom, Canada, South Africa	Quantitative longitudinal study	The study investigates whether age is positively associated with the use of boundary management tactics to separate work and nonwork life domains when teleworking from home.	20 to 69 years	Telework	Younger employees lack work experience or strategies for segmenting work and personal life during telework. High work and home demands, and weak boundary preferences can limit the successful use of these tactics.	Older age was a facilitator due to associated self-regulatory strengths, more work experience, and prioritization of well-being, all of which enhanced boundary management capabilities.	Older teleworkers were more likely than younger ones to use segmentation-oriented boundary management tactics (e.g., physical separation, digital boundaries, structured communication, and scheduling). These tactics were associated with higher productivity and better work–life balance. Age indirectly predicted better telework outcomes via increased use of such tactics.	Cross-generational knowledge sharing should also be promoted to leverage older workers’ experience in boundary setting.
26	Retirement decisions in times of COVID-19: the role of telework, ICT-related strain and social support on older workers’ intentions to continue working Personnel Review 2024;53(8):1950-1973 2024 DOI 10.1108/pr-04-2023-0286	Western Europe	Longitudinal study	This study investigates the change in older workers’ intention to continue working during COVID-19 and the role of ICT-related strain and social support during teleworking	50 years or older	Telework and other types of remote work.	ICT-related strain can hinder older workers’ willingness to remain employed, especially near retirement. Tech-related stress during telework poses a significant barrier	Social support may encourage continued engagement of older employees	Older workers nearing retirement were less likely to continue working during the pandemic, while those further from retirement showed stronger intent.	Organizations can implement telework-buddy systems to support less experienced remote workers.
27	The employability of older workers as teleworkers: An appraisal of issues and an empirical study Human Factors and Ergonomics In Manufacturing 2009;19(5):457-477 2009, doi: 10.1002/hfm.20138	USA	Quantitative survey-based study.	To explore the employability of older workers as home-based teleworkers by assessing managerial attitudes, and identify key facilitators and barriers that influence the adoption and success of telework among older employees.	50 to 65, and 66 to 80 years	Telework.	Older workers’ adaptability to telework technology. Managerial attitudes towards hiring older employees for remote work.	Growing interest in nontraditional work has led organizations like the U.S. Department of Labor and EU Commission to promote telework and phased retirement to retain older talent.	Older workers are viewed as trustworthy, reliable, and independent in telework, especially by experienced managers, but are seen as less adaptable and tech-savvy, leading to a mixed outlook for remote roles.	State and federal policies should promote telework for older workers and update labor laws to address home-based work issues
28	Spoladore, D.; Trombetta, A. Ambient Assisted Working Solutions for the Ageing Workforce: A Literature Review. Electronics 2023, 12, 101. https://doi.org/10.3390/ electronics12010101	Global Perspective (USA, Europe, Thailand, Indonesia)	Systematic literature review	To identify existing Ambient Intelligence (AmI) solutions, both those specifically designed for the ageing workforce and those not originally intended for older workers but with potential to support them, and to examine the technologies these solutions utilize.	workers aged 55 or older	Study doesn’t specifically address remote work contexts. Most studies focused on in-person work environments such as offices, hospitals, mines, industrial setting, Orchestra, and driver	The acceptance of new technologies in workplaces is pivotal, but to overcome barriers, especially among older workers, more effort should be put into explaining and nurturing transformation acceptance (i.e., companies’ processes, and workers’ jobs may undergo significant changes)	AAW is aimed at supporting older workers in a variety of workplaces, helping them in different activities through the deployment of technologies that can range from wearable and environmental sensors to cyber-physical systems, as well as involving artificial intelligence (AI) to Analyze data.	No AmI systems were designed specifically for the ageing workforce.Many AmI solutions can be adapted to older workers, addressing safety, task support, and comfort.	There is an urgent need for dedicated AAW (Ambient Assisted Working) research. Recommend workplace policies and digital transformation strategies that are inclusive of older workers. Call for standardization of AAW solutions, Alignment with Industry 4.0 tools (though not consistently explored).
29	Aging Workers and Technology by Foster-Thompson & Mayhorn 2012; DOI: 10.1093/oxfordhb/9780195385052.013.0113	USA	Review Chapter	Highlights how emerging technologies can both support older workers by compensating for age-related limitations and create challenges related to usability and acceptance.	Older workers (55 above)	Telework, and other type of remote work.	Challenges faced by older workers often arise from poor technology usability and resistance to adopting new tools.	Technology can affect physical and cognitive decline.	Thoughtful design and targeted training are needed to ensure technology supports older workers. With more adults 60+ working and 39% of those 50+ planning to work in retirement, accessible tech, remote work, and flexibility are vital for retention and re-entry.	Governments and organizations should invest in age-inclusive digital policies that promote the development and deployment of accessible, user-friendly technologies tailored to older workers.
30	Health-related work limitations among older workers—The role of flexible work arrangements and organizational climate The Gerontologist 2020;60(3):450-459 2020 doi:10.1093/geront/gnz073	Netherlands	Cross-sectional study	To assess how flexible work arrangements and supportive climates reduce work limitations among older workers with chronic conditions.	Aged 60–65 years	Flexible Work Arrangements (FWAs)	Managing chronic conditions at work include rigid hours, demanding jobs are seen as added challenges for older workers with multiple CHCs or mental health issues.	Providing flexible hours help those with arthritis and sleep disorders.	Offering flexible hours and a psychologically safe climate encourages older workers	Policymakers should promote age-inclusive HR practices, flexible work structures, and organizational interventions to support healthy ageing and extend working lives, especially for older workers with CHCs.
31	Wang, C., Zhang, Y., & Feng, J. (2024). How do older employees achieve successful ageing at work through generativity in the digital workplace? A self‐affirmation perspective. Journal of Occupational and Organizational Psychology, 97(4), 1475–1501. https://doi.org/10.1111/joop.12525	China	mixed-method, multi-wave quantitative design	This study examines how older employees achieve successful aging at work through intergenerational knowledge sharing (IGKS) via enterprise social media (ESM), utilizing a self-affirmation theory lens.	Study 1: older employees over 40 years old) Study 2: older employees over 50 years old	Telework, and other types of remote work	Barriers include age-related threats to self-integrity and a digital divide	facilitators include organizational support, positive self-perception, and younger colleagues' absorptive capacity.	IGKS in ESM helps with job performance by improving personal needs–job fit and self-esteem.	Organizations should support older workers in using digital platforms.
32	Strategic Guidance and Technological Solutions for Human Resources Management to Sustain an Aging Workforce: Review of International Standards, Research, and Use Cases. JMIR Human Factors, 9(3):e27250. https://doi.org/10.2196/27250	Global (International perspective) with examples from Europe, Australia, USA, Japan, Korea, and Pakistan, also includes Asian and Latin American countries	Literature review	The study examines how organizational technologies can support a healthy, capable, and productive aging workforce.	55 years and older	remote work	Barriers to blockchain adoption include fear of layoffs, worker resistance, and lack of blockchain competence. Worldwide adoption, support, and funding.	Digital literacy training and remote work support for an age-inclusive workforce. Use of international standards (e.g., ISO 25550) and ethical AI frameworks to design Age-inclusive technology development.	Older adults should be involved in the design and implementation of workplace technologies to avoid age bias in the use of artificial intelligence. tools. There are no blockchain tools that support the aging workforce, but emerging solutions like the Ageing@Work toolkit help adapt work processes and ergonomics to meet older workers’ evolving needs.	Organizations and governments should adopt international standards and ethical frameworks to implement age-inclusive technologies to sustain aging workforce.
33	Workplace Intelligent Technology Use and Health of Older Remote Workers, Hairong Zhao 1, Huier Xie, doi: 10.1097/JOM.0000000000003402	Europe	Quantitative analysis study using secondary survey data.	Investigates the effect of automation job such as use of artificial intelligence (AI) has onolder employees.	Age 50 and older	Telework, and other types of remote work	Older adults experience technophobia and cognitive strain from complex tech demands.	Remote work helps increase job flexibility and autonomy, through which older workers tension can be reduced. Overall improved work-life balance.	Remote work and digital technologies provides opportunity to extend the careers of older employees. Older workers show strong performance with proper training.	Organizations should offer annual screenings and counseling services to enhance mental health support for older employees.
